# Supplementary material for: Potential Risk of Dengue and Chikungunya Outbreaks in Northern Italy Based on a Population Model of Aedes albopictus (Diptera: Culicidae)
Source: PLoS Negl Trop Dis. 2016 Jun 15;10(6):e0004762. doi: 10.1371/journal.pntd.0004762 (PMC4909274; doi:10.1371/journal.pntd.0004762)
Supplement: S1 Dataset — For each date and municipality, the number of active traps and the total number of female Ae. albopictus captured is reported. (CSV) [file pntd.0004762.s001.csv]

Municipality	Date	Traps	Females
Feltre	24/04/14	6	0
Feltre	08/05/14	5	1
Feltre	22/05/14	6	0
Feltre	05/06/14	6	9
Feltre	18/06/14	6	18
Feltre	03/07/14	5	23
Feltre	17/07/14	5	11
Feltre	03/08/14	5	40
Feltre	28/08/14	6	188
Feltre	12/09/14	6	76
Feltre	23/09/14	6	120
Feltre	09/10/14	6	23
Feltre	23/10/14	4	2
Povo	30/04/14	8	0
Povo	21/05/14	8	4
Povo	30/05/14	8	36
Povo	11/06/14	8	16
Povo	27/06/14	8	24
Povo	10/07/14	8	12
Povo	24/07/14	8	68
Povo	07/08/14	8	66
Povo	19/08/14	8	129
Povo	04/09/14	8	51
Povo	19/09/14	8	72
Povo	03/10/14	8	74
Povo	15/10/14	7	39
Povo	31/10/14	7	1
Riva del Garda	30/04/14	8	0
Riva del Garda	14/05/14	8	4
Riva del Garda	30/05/14	8	24
Riva del Garda	11/06/14	8	33
Riva del Garda	27/06/14	8	25
Riva del Garda	10/07/14	8	66
Riva del Garda	24/07/14	8	50
Riva del Garda	12/08/14	8	177
Riva del Garda	19/08/14	8	114
Riva del Garda	04/09/14	8	106
Riva del Garda	17/09/14	8	191
Riva del Garda	01/10/14	7	154
Riva del Garda	15/10/14	7	68
Riva del Garda	29/10/14	6	7
Santa Giustina	24/04/14	6	0
Santa Giustina	08/05/14	6	0
Santa Giustina	22/05/14	6	0
Santa Giustina	05/06/14	6	1
Santa Giustina	18/06/14	6	8
Santa Giustina	03/07/14	6	36
Santa Giustina	17/07/14	6	16
Santa Giustina	03/08/14	5	29
Santa Giustina	28/08/14	6	142
Santa Giustina	12/09/14	6	24
Santa Giustina	23/09/14	6	56
Santa Giustina	09/10/14	6	22
Santa Giustina	23/10/14	5	0
Strigno	24/04/14	8	0
Strigno	06/05/14	8	0
Strigno	23/05/14	8	3
Strigno	04/06/14	8	0
Strigno	17/06/14	8	1
Strigno	01/07/14	8	2
Strigno	16/07/14	8	5
Strigno	01/08/14	8	0
Strigno	12/08/14	8	4
Strigno	26/08/14	8	1
Strigno	09/09/14	8	13
Strigno	23/09/14	8	13
Strigno	07/10/14	8	2
Strigno	21/10/14	8	5
Strigno	04/11/14	6	0
Tenno	30/04/14	8	0
Tenno	14/05/14	8	0
Tenno	30/05/14	8	2
Tenno	11/06/14	8	12
Tenno	27/06/14	8	1
Tenno	10/07/14	8	2
Tenno	24/07/14	8	6
Tenno	12/08/14	8	30
Tenno	19/08/14	8	37
Tenno	04/09/14	8	20
Tenno	17/09/14	8	41
Tenno	01/10/14	8	30
Tenno	15/10/14	8	15
Tenno	29/10/14	6	0
Tezze	24/04/14	8	0
Tezze	06/05/14	8	0
Tezze	23/05/14	8	6
Tezze	04/06/14	8	3
Tezze	17/06/14	8	9
Tezze	01/07/14	8	16
Tezze	16/07/14	8	27
Tezze	01/08/14	8	23
Tezze	12/08/14	8	29
Tezze	26/08/14	8	18
Tezze	09/09/14	8	49
Tezze	23/09/14	8	48
Tezze	07/10/14	8	41
Tezze	21/10/14	8	60
Tezze	04/11/14	6	2
Trento	30/04/14	8	0
Trento	21/05/14	8	6
Trento	30/05/14	8	14
Trento	11/06/14	8	23
Trento	27/06/14	8	21
Trento	10/07/14	8	19
Trento	24/07/14	8	67
Trento	07/08/14	8	75
Trento	19/08/14	8	137
Trento	04/09/14	8	97
Trento	19/09/14	8	72
Trento	03/10/14	8	79
Trento	15/10/14	7	18
Trento	31/10/14	7	1
Belluno	18/04/14	5	0
Belluno	30/04/14	6	0
Belluno	15/05/14	6	0
Belluno	30/05/14	6	2
Belluno	12/06/14	5	2
Belluno	25/06/14	6	1
Belluno	10/07/14	6	7
Belluno	25/07/14	6	2
Belluno	06/08/14	6	2
Belluno	21/08/14	6	17
Belluno	05/09/14	6	7
Belluno	18/09/14	4	18
Belluno	03/10/14	6	26
Belluno	16/10/14	6	19
Belluno	30/10/14	6	0
Rovereto	20/06/14	1	1
Rovereto	17/07/14	1	6
Rovereto	28/08/14	1	26
Rovereto	25/09/14	1	6
